# Supplementary material for: Analysis of weighted co-regulatory networks in maize provides insights into new genes and regulatory mechanisms related to inositol phosphate metabolism
Source: BMC Genomics. 2016 Feb 24;17:129. doi: 10.1186/s12864-016-2476-x (PMC4765147; doi:10.1186/s12864-016-2476-x)
Supplement: Additional file 3: — Differentially expressed transcription factors. (XLSX 20 kb) [file 12864_2016_2476_MOESM3_ESM.xlsx]

## Sheet: heatmaptfs
ID	DAP12	DAP21	DAP30
GRMZM2G053140	-8.80172	-3.80054	-2.37787
Maize_newGene_418	-8.24758	-8.20137	-9.47761
GRMZM2G082343	-7.83845	0	0
GRMZM2G432583	-7.21078	0	0
GRMZM2G425430	-7.06297	-6.09369	-3.87207
GRMZM5G842961	-7.05256	-3.52395	-1.99653
GRMZM2G415077	-6.58805	0	0
GRMZM2G169966	-6.07885	2.25753	0
GRMZM2G434203	-5.98888	-2.57295	0
GRMZM2G115070	-5.85945	2.08833	0
GRMZM5G863420	-5.752	0	-2.34185
GRMZM2G428470	-5.74911	-6.9158	-5.53534
GRMZM2G103085	-5.69292	0	0
GRMZM2G092154	-5.61717	-5.50883	0
GRMZM2G135052	-5.49931	-4.78329	-4.40975
GRMZM2G042895	-5.42663	0	0
GRMZM2G148506	-5.3373	0	0
Maize_newGene_1117	-5.30257	-6.07263	-5.64843
GRMZM2G055180	-5.26698	0	0
GRMZM2G083350	-5.08279	0	0
GRMZM2G076896	-4.94541	0	0
GRMZM2G353553	-4.94541	0	0
GRMZM2G516301	-4.89967	0	0
GRMZM2G481668	-4.80358	0	4.00582
GRMZM2G149756	-4.77707	3.1862	1.64423
Maize_newGene_3589	-4.64248	0	0
GRMZM2G137802	-4.59628	-4.25428	-4.45666
AC209050.3_FG003	-4.55353	3.06805	2.61451
GRMZM2G019806	-4.4433	0	0
AC205562.3_FG002	-4.42395	0	0
AC197699.3_FG008	-4.40566	-5.0298	0
GRMZM5G870592	-4.40566	0	0
GRMZM2G120320	-4.35007	0	0
GRMZM2G398055	-4.33867	-4.57054	0
GRMZM2G464037	-4.33867	0	0
GRMZM2G036703	-4.27429	0	0
GRMZM2G003551	-4.15192	0	0
GRMZM2G013581	-4.11673	0	0
GRMZM2G027972	-4.11673	0	0
Maize_newGene_291	-4.11673	0	0
GRMZM2G080516	-4.09244	1.94085	2.21035
GRMZM2G369472	-4.08072	0	1.13781
GRMZM2G148087	-4.07221	0	0
GRMZM5G829408	-4.03446	0	0
GRMZM2G098721	-3.94773	-4.29698	-4.42428
GRMZM2G163054	-3.94721	0	0
GRMZM5G871347	-3.91986	1.29041	0
GRMZM2G453571	-3.7551	4.45644	0
GRMZM2G091201	-3.6909	0	2.34389
GRMZM2G063880	-3.68305	0	0
GRMZM2G473274	-3.62656	0	-3.71687
GRMZM2G366795	-3.61268	4.64085	0
GRMZM2G125653	-3.54129	0	0
GRMZM2G105140	-3.4573	0	0
GRMZM5G812272	-3.43373	0	0
GRMZM2G496770	-3.36396	0	-1.74199
GRMZM2G064628	-3.23135	0	0
GRMZM2G003466	-3.20581	0	0
GRMZM2G113060	-3.1928	0	0
GRMZM2G151763	-3.15228	2.06887	0
GRMZM2G324999	-3.13292	0	0
GRMZM2G449681	-3.12539	0	0
GRMZM2G021369	-3.09576	1.61784	1.88913
GRMZM2G114820	-3.05407	0	0
GRMZM2G425427	-3.02733	0	0
GRMZM2G049229	-2.98881	0	0
GRMZM5G846057	-2.97473	2.95531	0
GRMZM2G074908	-2.95586	0	0
GRMZM2G020016	-2.84027	-2.59007	-4.51936
GRMZM2G007406	-2.81418	-3.30994	-5.2713
GRMZM2G344991	-2.77015	-3.34521	0
GRMZM2G173372	-2.74184	-2.57303	-1.46812
GRMZM2G091003	-2.72472	0	-3.76923
GRMZM2G158328	-2.71144	0	0
GRMZM2G111711	-2.69436	4.93891	3.74709
GRMZM2G011110	-2.68622	-1.8647	-1.72427
GRMZM2G301089	-2.66902	0	0
GRMZM2G158700	-2.65864	0	0
GRMZM5G814279	-2.65819	-4.36573	-4.04005
GRMZM2G119865	-2.60095	-1.76342	-4.4293
GRMZM2G073272	-2.59201	0	0
GRMZM2G119823	-2.55125	0	0
GRMZM2G113078	-2.52513	-1.71301	0
GRMZM2G036092	-2.52249	0	1.77876
GRMZM2G012724	-2.48022	0	0
GRMZM2G059562	-2.45912	0	0
GRMZM2G049695	-2.42498	0	-1.58274
GRMZM2G037630	-2.39042	-2.02327	0
GRMZM5G828396	-2.36456	-2.82322	-2.74283
GRMZM2G116785	-2.28517	0	0
GRMZM2G125704	-2.25869	-2.49899	0
GRMZM2G071907	-2.2476	0	0
GRMZM2G173771	-2.22667	1.86265	0
GRMZM2G300924	-2.14193	0	0
GRMZM2G057386	-2.08292	3.1815	1.56725
GRMZM2G159937	-2.01238	0	0
GRMZM2G001930	-1.8351	0	0
GRMZM2G105348	-1.83366	0	0
GRMZM2G061906	-1.77398	0	0
GRMZM2G169382	-1.76738	-1.07229	0
GRMZM2G098696	-1.7671	-2.05222	-1.15285
GRMZM2G048450	-1.76369	0	0
GRMZM2G149683	-1.75265	0	1.45855
GRMZM2G018984	-1.75183	0	1.83222
GRMZM2G431243	-1.74882	-1.32216	-1.56249
GRMZM2G113228	-1.70737	-2.39016	-3.62468
GRMZM2G120971	-1.70658	0	0
GRMZM2G143640	-1.67833	0	0
GRMZM2G163200	-1.67575	0	0
GRMZM2G009478	-1.66248	0	0
GRMZM2G004060	-1.63336	0	0
AC232238.2_FG004	-1.61392	-2.5365	0
GRMZM2G430849	-1.60132	0	0
GRMZM2G094792	-1.57906	0	0
GRMZM2G145085	-1.57534	0	0
GRMZM2G468056	-1.56865	0	0
GRMZM2G046885	-1.39743	0	0
GRMZM2G079365	-1.34711	0	0
GRMZM2G089501	-1.33711	0	0
GRMZM2G061487	-1.31057	0	-1.50665
GRMZM2G138396	-1.29189	0	-1.28353
GRMZM2G379005	-1.27467	0	0
GRMZM2G088189	0	0	-10.6272
GRMZM2G316223	0	0	-5.41264
GRMZM2G054125	0	0	-5.34714
GRMZM2G056505	0	-4.0733	-5.09117
GRMZM2G159715	0	0	-5.0506
GRMZM2G054233	0	0	-4.96585
GRMZM2G139372	0	-3.98764	-4.92154
Maize_newGene_5941	0	0	-4.92154
GRMZM2G094081	0	0	-4.68839
GRMZM2G079123	0	-5.0298	-4.5456
GRMZM2G027914	0	-2.10359	-3.71687
GRMZM2G067654	0	0	-3.54733
GRMZM2G145579	0	0	-3.51917
GRMZM2G106591	0	-2.96191	-3.46725
GRMZM2G095899	0	0	-2.98191
GRMZM2G158313	0	0	-2.76079
GRMZM2G141679	0	0	-2.61165
GRMZM2G105387	0	-1.99346	-2.24807
GRMZM2G065829	0	-2.07558	-2.08937
GRMZM5G829103	0	0	-2.04959
GRMZM2G020054	0	0	-2.04592
GRMZM2G438202	0	-1.37978	-1.95971
GRMZM2G141299	0	0	-1.94698
AC233960.1_FG003	0	-1.95012	-1.92238
GRMZM2G171781	0	0	-1.8491
GRMZM5G803308	0	-1.69197	-1.78968
GRMZM2G139073	0	0	-1.69933
GRMZM2G004356	0	0	-1.69533
GRMZM2G066158	0	0	-1.65987
GRMZM2G006352	0	0	-1.64923
GRMZM2G089995	0	0	-1.5912
GRMZM5G851485	0	-1.39529	-1.49771
GRMZM2G017414	0	0	-1.49107
GRMZM2G301860	0	0	-1.44156
GRMZM2G126957	0	0	-1.43631
GRMZM2G142179	0	0	-1.43367
GRMZM2G020150	0	0	-1.41996
GRMZM2G165042	0	0	-1.39745
GRMZM2G030272	0	0	-1.38945
GRMZM2G055204	0	-1.19418	-1.30781
GRMZM2G115960	0	0	-1.30507
GRMZM2G139082	0	0	-1.27102
GRMZM2G000686	0	0	-1.25759
GRMZM2G125969	0	0	-1.23524
GRMZM2G399072	0	-1.07746	-1.22568
GRMZM2G060726	0	0	-1.14877
GRMZM2G135381	0	0	-1.11582
GRMZM2G037128	0	-1.07987	-1.11092
GRMZM2G055070	0	-4.62941	0
GRMZM2G448605	0	-4.44506	0
GRMZM2G316749	0	-4.30763	0
GRMZM2G078267	0	-4.0733	0
GRMZM2G115859	0	-4.0733	0
AC187157.4_FG001	0	-3.98589	0
GRMZM2G125934	0	-3.23523	0
GRMZM2G030877	0	-2.38895	0
GRMZM2G151444	0	-2.10359	0
GRMZM2G174834	0	-2.09761	0
GRMZM2G118047	0	-2.0325	0
GRMZM2G094352	0	-1.81124	0
GRMZM2G481163	0	-1.70584	0
GRMZM2G016649	0	-1.67262	0
GRMZM2G088783	0	-1.63725	0
GRMZM2G050590	0	-1.62826	0
GRMZM2G157722	0	-1.52254	0
GRMZM2G171179	0	-1.42393	0
AC233899.1_FG002	0	-1.41694	0
GRMZM2G038303	0	-1.32345	0
GRMZM2G124540	0	-1.27275	0
GRMZM2G078691	0	-1.19524	0
GRMZM5G879527	0	-1.15327	0
GRMZM5G818643	0	1.34499	0
GRMZM2G144097	0	1.51424	0
GRMZM2G084264	0	1.54192	0
GRMZM2G312419	0	1.60566	0
GRMZM2G132185	0	1.65415	0
GRMZM2G106752	0	1.71656	0
GRMZM2G088443	0	2.1262	0
GRMZM2G113098	0	2.21623	0
GRMZM2G137541	0	2.33253	0
GRMZM2G051522	0	2.59445	0
GRMZM2G111415	0	3.46395	0
GRMZM5G805505	0	3.46641	0
GRMZM2G060249	0	3.70494	0
GRMZM2G332294	0	3.75938	0
GRMZM2G179049	0	3.99706	0
GRMZM2G026157	0	4.16697	0
GRMZM2G069325	0	5.24488	0
GRMZM2G005939	0	0	1.12032
GRMZM2G114775	0	0	1.13998
GRMZM2G164909	0	0	1.31265
GRMZM2G139688	0	0	1.32293
GRMZM2G148561	0	2.27972	1.37675
GRMZM2G056039	0	0	1.41103
GRMZM2G008166	0	0	1.49105
GRMZM2G152661	0	0	1.57857
GRMZM2G017349	0	0	1.5845
GRMZM2G006631	0	0	1.74312
GRMZM2G171912	0	0	1.81393
GRMZM2G085467	0	2.10245	1.86571
GRMZM2G131266	0	0	1.87885
GRMZM2G002131	0	0	1.97384
GRMZM2G330719	0	2.25865	2.04177
GRMZM2G171600	0	1.62382	2.08385
GRMZM2G155217	0	3.0851	2.28216
GRMZM2G082586	0	0	2.34299
GRMZM2G027976	0	0	2.58149
GRMZM2G173862	0	0	2.76079
GRMZM2G016756	0	0	2.99813
GRMZM2G155762	0	5.31887	3.05579
GRMZM2G042101	0	4.32638	3.29717
AC215201.3_FG008	0	0	3.42123
GRMZM2G060216	0	0	3.53798
GRMZM2G307152	0	5.3545	3.74039
GRMZM2G071977	0	0	3.75977
GRMZM2G412430	0	0	4.01129
GRMZM2G020254	0	0	4.42022
GRMZM2G042733	0	0	4.78103
Maize_newGene_1332	0	4.90386	4.95824
GRMZM2G399338	0	5.12624	5.09117
GRMZM2G027563	0	3.91716	5.12949
Maize_newGene_6313	0	4.99697	5.82721
Maize_newGene_7034	0	4.46637	6.1294
GRMZM2G090213	1.28695	0	0
GRMZM2G008234	1.30358	0	0
GRMZM2G088140	1.30516	1.11878	0
GRMZM2G040349	1.33443	0	0
GRMZM2G093744	1.33794	0	0
GRMZM2G472234	1.37222	-1.8037	0
GRMZM2G169580	1.38784	0	0
GRMZM2G042920	1.40726	0	0
GRMZM2G124524	1.43818	-1.29478	0
GRMZM2G172936	1.47433	0	0
GRMZM2G100176	1.4819	0	0
GRMZM2G449165	1.50857	1.17754	0
GRMZM2G063203	1.51272	0	0
GRMZM2G016370	1.55053	1.47787	3.56528
GRMZM2G015666	1.72135	0	0
Maize_newGene_5814	1.72898	0	0
GRMZM2G056986	1.78822	0	0
GRMZM2G148333	1.86361	0	1.62212
GRMZM2G414159	1.86924	0	0
GRMZM2G093595	1.89351	0	0
AC205574.3_FG006	1.95236	0	0
GRMZM2G123308	2.01735	0	0
GRMZM2G020805	2.13577	0	0
GRMZM2G446220	2.171	0	0
GRMZM2G159456	2.19576	4.38933	0
GRMZM2G180568	2.22462	-3.04653	0
GRMZM2G009598	2.26697	0	0
GRMZM2G088524	2.3517	0	0
GRMZM2G052667	2.36618	1.20315	2.21593
GRMZM2G125522	2.50909	0	2.20557
GRMZM2G178182	2.51881	0	0
GRMZM2G314660	2.54466	0	0
GRMZM2G089361	2.60613	0	0
GRMZM2G069525	2.75286	0	0
GRMZM2G025685	2.81668	2.26403	1.54505
GRMZM2G052102	2.82052	0	3.84883
GRMZM2G115516	2.92197	0	0
GRMZM2G081816	3.00361	0	0
GRMZM5G887276	3.04261	0	0
GRMZM2G117193	3.12503	2.11437	0
GRMZM2G070865	3.19107	2.2441	3.66279
GRMZM2G111666	3.34934	0	2.27539
GRMZM5G816457	3.54852	0	0
GRMZM2G154029	3.59017	3.76433	3.81365
GRMZM2G171569	3.83956	0	0
GRMZM2G175827	3.93024	0	0
Maize_newGene_7040	4.17742	0	0
AC213884.3_FG002	4.34752	0	0
Maize_newGene_2800	4.51362	5.28235	4.62258
GRMZM2G032180	4.88213	0	0
GRMZM2G164341	4.92786	0	0
GRMZM2G413796	4.97218	5.28235	4.87582
GRMZM2G351810	4.99894	6.20636	6.53449
GRMZM2G096358	5.13699	0	0
Maize_newGene_3476	5.39721	0	0
GRMZM2G017426	6.72057	7.30977	8.17659
Maize_newGene_2722	6.86861	6.71114	5.10982
GRMZM2G133568	7.22058	3.75703	2.83906
