# Supplementary material for: Analysis of weighted co-regulatory networks in maize provides insights into new genes and regulatory mechanisms related to inositol phosphate metabolism
Source: BMC Genomics. 2016 Feb 24;17:129. doi: 10.1186/s12864-016-2476-x (PMC4765147; doi:10.1186/s12864-016-2476-x)
Supplement: Additional file 4: — Sub-network 1 and 2 of “magenta2”, node annotation. (XLSX 10 kb) [file 12864_2016_2476_MOESM4_ESM.xlsx]

## Sheet: nodes annotation
Magenta2_sub-network_1
Nodes	Annotation
MA1	Ubiqutin-related proteins
MA2	UDP-arabinose epimerase
MA3	HD-ZIP TF
MA4	Ethylene-responsive TF WRL1
MA5	Phosphatidylinositol transfer SFH2
MB1	WRKY74
MB2	Transcription regulator
MC1	Phosphatidylinositol transfer SFH13
MD1	Phosphatidylinositol 3-kinase
ME1	UDP-glycosyltransferase
ME2	Metal ion binding protein
MF	unknown
MG	VQ motif:interacting with WRKY TFs
MH1	serine carboxypeptidase
MH2	unknown
MI	GDSL-like Lipase
MJ1	putative phospholipase
MJ2	NADH:ubiquinone oxidoreductase
MK	ELMO domain-containing protein
Magenta2_sub-network_2
Nodes	Annotation
Ma1	1-phosphatidylinositol-4,5-bisphosphate phosphodiesterase
Ma2	unknown
Mb1	F-box protein
Mb2	metal ion transport
Mb3	Harpin-induced (HrpN) protein
MJ1	putative phospholipase
MI	GDSL-like Lipase
ME2	Metal ion binding protein
Mc1	HrpN-interacting protein：GA related
Mc2	Pectinesterase
Md1	GRAS protein
Md2	hypothetical:Enolase-phosphatase
Md3	Chloride channel protein
Md4	C2H2 zinc finger protein
MJ2	NADH:ubiquinone oxidoreductase
Me1	Peptidase
Mf1	TATA-box-binding protein
Mf2	Serine/threonine-protein kinase RIO2
Mf3	P-loop containing
Mf4	Rab GTPase-activating Protein
Mf5	Cytoplasmic FMR1-interacting
Mf6	C2H2 zinc finger
Mf7	Translation elongation factor EF1B
Mf8	Transmembrane kinase-like 1
Mf9	VQ
Mf10	ABA-induced HVA22
Mf11	Nucleobase-ascorbate transporter 2-like
Mf12	P-loop_NTPase
