# Supplementary material for: Analysis of weighted co-regulatory networks in maize provides insights into new genes and regulatory mechanisms related to inositol phosphate metabolism
Source: BMC Genomics. 2016 Feb 24;17:129. doi: 10.1186/s12864-016-2476-x (PMC4765147; doi:10.1186/s12864-016-2476-x)
Supplement: Additional file 5: — “cornsilk” network and node annotation. (XLSX 9 kb) [file 12864_2016_2476_MOESM5_ESM.xlsx]

## Sheet: Sheet1
Cronsilk
Nodes	Annotation
CA1	carbohydrate/inositol-transporter
CA2	ethylene-responsive-TF
CA3	NAC-TF
CB1	heat stress TF
CB2	general-TF
CB3	transcriptional corepressor
CB4	Trihelix-TF
CB5	H+-translocating
CC1	carbohydrate/inositol-transporter
CC2	probable anion transporter chloroplastic
CC3	citrate transporter family protein
CC4	glycerol-3-phosphate transporter 5
CC5	transport protein particle bet3 containing protein
CC6	PREDICTED: uncharacterized protein LOC103629900 isoform X1
CC7	nodulation-signaling pathway 1
CC8	transcriptional factors
CC9	phosphatidylinositol 4-kinase gamma 5-like isoform X4
CC10	vacuolar amino acid transporter 1-like
CC11	Alpha/Beta hydrolase fold
CC12	bidirectional sugar transporter sweet13-like
CD1	MYB-TF
CD2	UDP-galactose transporter
CD3	AP2-EREB-TF
CE1	1-phosphatidylinositol-3-phosphate 5-kinase
CE2	PCF2-TF
