# Supplementary material for: Analysis of weighted co-regulatory networks in maize provides insights into new genes and regulatory mechanisms related to inositol phosphate metabolism
Source: BMC Genomics. 2016 Feb 24;17:129. doi: 10.1186/s12864-016-2476-x (PMC4765147; doi:10.1186/s12864-016-2476-x)
Supplement: Additional file 6: — Sub-network 1 and 2 of “dodgerblue4” network, node annotation. (XLSX 9 kb) [file 12864_2016_2476_MOESM6_ESM.xlsx]

## Sheet: Sheet1
dodgerblue4_MIK
MIK
Nodes	Annotation
DA1	myo-inositol kinase
DB1	u-box domain-containing protein 15-like
DB2	ribosomal protein S4
DB3	uncharacterized protein LOC100502277 precursor
DB4	anthocyanidin -o-glucosyltransferase-like
DB5	hypothetical protein
DC1	phosphatidylinositol binding
DC2	ABC transporter F family member 1-like
DC3	ABC transporter B family member 19-like
DD1	phosphatidylinositol-4,5-bisphosphate 5-phosphatase
DD2	inositol-trisphosphate-5-phosphatase
DD3	hydrophobic protein lti6a
candidate genes
DE1	inositol-trisphosphate-5-phosphatase
DE2	1-phosphatidylinositol-3-phosphate-5-kinase
DF1	YABBY protein
DF2	Ethylene-responsive transcription factor 7-like
DJ1	Purple acid phosphatase-like
DH1	LIM transcription partial
DH2	ABC transporter-like
DH3	OsLpa1-like
